# Supplementary material for: Lansoprazole protects hepatic cells against cisplatin-induced oxidative stress through the p38 MAPK/ARE/Nrf2 pathway
Source: PLoS One. 2023 Jun 29;18(6):e0287788. doi: 10.1371/journal.pone.0287788 (PMC10309994; doi:10.1371/journal.pone.0287788)
Supplement: S1 Data — (XLSX) [file pone.0287788.s002.xlsx]

## Sheet: Fig.1A-Densitometry
Fig.1A-Densitometric data from western blots
	Treatment	Foldchange	Ave	SD
Nucleus	DMSO	1.05085	1	0.718476
	DMSO	0.25745
	DMSO	1.6917
	LPZ	54.7776	41.0163	17.7988
	LPZ	47.3556
	LPZ	20.9157
	Treatment	Foldchange	Ave	SD
Cytoplasm	DMSO	1.03542	1	0.0538928
	DMSO	1.0266
	DMSO	0.937978
	LPZ	3.09206	3.15201	0.0699736
	LPZ	3.13506
	LPZ	3.2289

## Sheet: Fig.1C,D-qPCR
Fig.1C, D-qPCR assay
gene	treatment	β-actin normalization Fold change (DMSO=1)	Average	SD
HO1 mRNA	DMSO	1.0643	1	0.0596254
	DMSO	0.946543
	DMSO	0.989152
	LPZ	19.2725	16.6661	2.41951
	LPZ	16.2343
	LPZ	14.4916
NQO1 mRNA	DMSO	0.752635	1	0.257697
	DMSO	0.98045
	DMSO	1.26691
	LPZ	13.4154	12.2943	1.86548
	LPZ	13.3266
	LPZ	10.1408
GSTA2 mRNA	DMSO	0.994484	1	0.0911592
	DMSO	0.911724
	DMSO	1.09379
	LPZ	28.35	32.7691	4.08493
	LPZ	36.4071
	LPZ	33.5501
gene	treatment	GAPDH normalization Fold change (DMSO=1)	Average	SD
HO1 mRNA	DMSO	1.11782	1	0.129672
	DMSO	0.861068
	DMSO	1.02111
	LPZ	8.793	8.14813	0.648393
	LPZ	8.15514
	LPZ	7.49627
NQO1 mRNA	DMSO	0.793062	1	0.275046
	DMSO	0.894825
	DMSO	1.31211
	LPZ	6.14072	6.03995	0.731977
	LPZ	6.71633
	LPZ	5.26281
GSTA2 mRNA	DMSO	1.04344	1	0.154372
	DMSO	0.828561
	DMSO	1.128
	LPZ	12.9216	16.1765	2.85713
	LPZ	18.2703
	LPZ	17.3375

## Sheet: Fig.1E-Luciferase assay
Fig.1D-Luciferase reporter assay
	treatment	Fold change (DMSO=1)	Average	SD
Clone #1	DMSO	0.996843	1	0.0054682
	DMSO	1.00631
	DMSO	0.996843
	LPZ	21.4641	20.5359	0.825842
	LPZ	20.2612
	LPZ	19.8824
Clone #2	DMSO	1.01083	1	0.00955145
	DMSO	0.99278
	DMSO	0.99639
	LPZ	32.3574	30.775	1.96349
	LPZ	28.5776
	LPZ	31.3899

## Sheet: Fig.1E-CHX asssay
Fig.1F-CHX assay
treatment	CHX treatmet(min)	% remaining of protein (CHX 0 min=100%)
DMSO	0	100
	15	119.396
	30	51.8848
	45	31.4121
	60	22.8285
	75	25.0231
LPZ	0	100
	15	82.9562
	30	81.3064
	45	42.0435
	60	57.1757
	75	43.2711
	DMSO	x=(-loge(y/100))/0.021
		x=-LN(y/100)/0.021
	half life (min)	33.007
	LPZ
	half life (min)	61.4861

## Sheet: Fig.2-MTS assay
Fig.2-MTS assay
treatment	Cell viability (DMSO=100%)	Average	SD
DMSO	100.678	100	1.66733
DMSO	101.221
DMSO	98.1004
Cisplatin	30.597	28.9236	7.46895
Cisplatin	35.4138
Cisplatin	20.7598
LPZ	77.9512	80.8005	3.37785
LPZ	84.5319
LPZ	79.9186
Cisplatin+LPZ	83.4464	87.5848	8.18706
Cisplatin+LPZ	82.2931
Cisplatin+LPZ	97.0149
Cisplatin+LPZ+SnMP	56.2415	53.9123	2.27484
Cisplatin+LPZ+SnMP	53.7992
Cisplatin+LPZ+SnMP	51.6961

## Sheet: Fig.3A, B-Knockdown efficiency
Fig.3A,B-Nrf2 knockdown efficiency
treatment	β-actin normalization % Remaining Gene Expression (control siRNA=100%)	Average	% Knockdown
control siRNA	114.611	100	0
control siRNA	85.3893
siNrf2#1	9.19833	8.99806	91.0019
siNrf2#1	8.79778
siNrf2#2	7.83119	8.55126	91.4487
siNrf2#2	9.27132
treatment	GAPDH normalization % Remaining Gene Expression (control siRNA=100%)	Average	% Knockdown
control siRNA	122.311	100	0
control siRNA	77.6889
siNrf2#1	13.3974	11.8706	88.1294
siNrf2#1	10.3439
siNrf2#2	10.0566	9.03383	90.9662
siNrf2#2	8.0111

## Sheet: Fig.3C,D-qPCR
Fig.3C, D-HO1 qPCR assay
treatment		β-actin normalization Fold change (control siRNA=1)	Average	SD
control siRNA	DMSO	0.978234	1	0.0428163
	DMSO	1.05982
	DMSO	0.961949
	LPZ	8.99877	8.80647	0.364356
	LPZ	8.29632
	LPZ	9.12433
siNrf2 mix	DMSO	0.686528	0.776792	0.0642761
	DMSO	0.831221
	DMSO	0.812627
	LPZ	1.02804	1.01284	0.0611584
	LPZ	0.931507
	LPZ	1.07898
treatment		GAPDH normalization Fold change (control siRNA=1)	Average	SD
control siRNA	DMSO	0.687236	1	0.308241
	DMSO	0.893414
	DMSO	1.41935
	LPZ	51.0412	42.5396	8.11999
	LPZ	44.9742
	LPZ	31.6035
siNrf2 mix	DMSO	0.0826551	0.178064	0.0807773
	DMSO	0.280177
	DMSO	0.171359
	LPZ	0.572849	0.60878	0.0801723
	LPZ	0.533616
	LPZ	0.719875

## Sheet: Fig.3F-MTS assay
Fig.3F-MTS assay
treatment			Cell viability (control siRNA, DMSO=100%)	Average	SD
control siRNA	none	DMSO	101.486	100	1.59174
	none	DMSO	98.32
	none	DMSO	100.194
	Cisplatin	DMSO	44.4426	42.8495	4.70688
	Cisplatin	DMSO	37.5528
	Cisplatin	DMSO	46.553
	Cisplatin	LPZ	99.8096	98.4441	1.46755
	Cisplatin	LPZ	98.6303
	Cisplatin	LPZ	96.8923
control siRNA	none	DMSO	111.913	106.762	7.61903
	none	DMSO	98.0096
	none	DMSO	110.362
	Cisplatin	LPZ	42.8288	43.7391	3.92831
	Cisplatin	LPZ	48.0427
	Cisplatin	LPZ	40.3459

## Sheet: Fig.4B-Densitometry
Fig.4B-Densitometry data from western blots
treatment	p38 Fold change (DMSO=1)	Average	SD
DMSO	1.031	1	0.0269319
DMSO	0.986644
DMSO	0.982357
LPZ	1.12825	1.14759	0.184154
LPZ	0.973865
LPZ	1.34065
treatment	p-p38 Fold change (DMSO=1)	Average	SD	p38/p-p38	Average (DMSO)	Fold change (DMSO=1)	Average	SD
DMSO	0.89099	1	0.111136	0.179768	0.20848	0.862279	1	0.134311
DMSO	0.995864			0.209961		1.0071
DMSO	1.11315			0.235712		1.13062
LPZ	4.80008	3.66304	0.991166	0.884993		4.24497	3.22897	0.941061
LPZ	2.98152			0.636851		3.05473
LPZ	3.20753			0.497685		2.3872
treatment	ERK Fold change (DMSO=1)	Average	SD
DMSO	1.17353	1	0.178837
DMSO	1.01017
DMSO	0.816294
LPZ	0.895049	0.970313	0.126905
LPZ	0.899057
LPZ	1.11683
treatment	p-ERK Fold change (DMSO=1)	Average	SD	p-ERK/ERK	Average (DMSO)	Fold change (DMSO=1)	Average	SD
DMSO	1.00046	1	0.0109637	1.09454	1.31366	0.833203	1	0.192161
DMSO	0.988812			1.25673		0.95667
DMSO	1.01072			1.58969		1.21013
LPZ	1.18259	0.946579	0.230457	1.69634		1.29131	0.964848	0.283215
LPZ	0.722107			1.03119		0.784981
LPZ	0.935041			1.0749		0.818252
treatment	JNK Fold change (DMSO=1)	Average	SD
DMSO	1.02805	1	0.129556
DMSO	0.858717
DMSO	1.11323
LPZ	1.08742	1.02383	0.0830821
LPZ	0.929827
LPZ	1.05425
treatment	p-JNK Fold change (DMSO=1)	Average	SD	pJNK/JNK	Average (DMSO)	Fold change (DMSO=1)	Average	SD
DMSO	0.889719	1	0.095511	0.599297	0.702229	0.853421	1	0.188607
DMSO	1.05611			0.851652		1.21278
DMSO	1.05417			0.655739		0.933796
LPZ	1.01303	0.993507	0.187657	0.645103		0.91865	0.952905	0.128422
LPZ	0.796852			0.593444		0.845085
LPZ	1.17064			0.768928		1.09498

## Sheet: Fig.5B-Luciferase assay
Fig.5B-Luciferase reporter assay
treatment		Fold change (DMSO=1)	Average	SD
none	DMSO	1.0725	1	0.129824
	DMSO	1.07738
	DMSO	0.850118
SB203580	DMSO	0.70127	0.681926	0.0331225
	DMSO	0.64368
	DMSO	0.700827
none	LPZ	3.6583	3.20186	0.395289
	LPZ	2.97475
	LPZ	2.97253
SB203580	LPZ	1.13231	1.16908	0.107384
	LPZ	1.29002
	LPZ	1.08491

[truncated: 2 more sheets: Fig.5C, D-qPCR, Fig.6-MTS assay]
